# Supplementary material for: Oncofinder, a new method for the analysis of intracellular signaling pathway activation using transcriptomic data
Source: Front Genet. 2014 Mar 25;5:55. doi: 10.3389/fgene.2014.00055 (PMC3971199; doi:10.3389/fgene.2014.00055)
Supplement: Supplementary file 3 [file DataSheet3.XLS]

## Sheet: Лист1
Pathway name	GSM215420	1	2	3	4	5	6	7	8	9	10	11	12	13	14	15	16	17	18	19	20	21	22	23	24	25	26	27	28	29	30	31	32	33	34	35	36	37	38	39	40	41	42	43	44	45	46	47	48
AHR_Pathway	0.37	2.07	1.55	-0.46	1.2	0.71	0.39	1.96	0.16	1.2	2	0.43	1.08	1.8	2.61	0.69	1.43	0.4	0.32	2.02	1.23	1.42	1.15	1.75	3.1	2.3	0.93	2.02	-0.69	0.87	1.92	3.27	1.88	1.09	0.2	0.26	-0.66	-0.09	0.83	0.86	-0.74	1.54	2.61	-1.17	-0.68	1.65	1.31	-0.36	0.49
AKT_Pathway	13.04	12.52	17.82	18.42	19.75	20.2	14.35	18.95	14.79	17.62	13.97	19.69	20.56	17.5	24.78	11.39	9.84	19.47	19.42	14.63	9.73	16.78	16.65	18.73	3.08	11.24	15.16	8.48	22.03	13.65	10.39	11.15	8.21	15.46	9.6	17.66	19.59	15.74	9.22	11.1	7.36	17.53	11.59	15.95	9.71	6.84	8.08	25.11	16.25
Androgen_receptor_Pathway	8.31	8.68	5.6	10.72	5.53	7.74	8.2	8.06	11.17	8.29	6.71	7	14.68	4.99	14.62	3.66	6.6	5.35	6.28	6.57	2.43	12.53	12.94	11.17	2.72	5.9	5.97	4.6	16.74	11.76	9.14	13.46	7.74	7.12	10.64	12.76	9.31	8.97	5.21	11.96	7.54	10.37	4.82	11.05	7.61	8	10.56	21.88	11.65
ATM_Pathway	-1.02	0.67	-2.89	-1.85	-1.04	-4.45	-3.19	-1.39	-1.74	-2.1	1.57	-1.95	-0.01	-2.49	-2.77	1.2	-3.35	-3.7	-0.11	1.09	1.12	-0.25	-2.28	-1.27	0.68	-0.98	0.14	-2.53	-0.26	-1.34	-1.48	-3.01	-4.64	-2.04	-0.81	-0.69	-4.62	1.6	-0.75	-3.11	-0.96	-3.13	-1.79	-4.88	-0.94	-4.41	-0.29	-0.87	-1.38
Brca1_as_a_transcription_regulator_effect	0.03	-3.45	-2.82	0.56	0.13	-0.49	-0.32	-2.57	-3.64	-3.35	-3.89	-1.65	-0.45	-1.93	-1.51	1.51	-2.77	-1.47	-1.29	-2.51	-1.71	-3.57	-1.62	-0.46	-3.07	-0.96	-1.26	-0.07	-2.2	-0.87	-2.59	-0.52	-2.79	-1.37	-1.5	-0.62	-0.44	0.66	-1.26	-2.16	-0.19	-2.58	-1.97	-0.91	0.31	-3.48	-1.71	-2.31	-0.32
BRCA1_Pathway	1.89	2.08	1.74	3.51	1.24	-0.17	1.5	-0.81	-2.43	1.74	2.32	2.64	-1.28	4.96	2.58	2.04	1.23	3.1	5.02	-0.14	0.91	-1.36	1.21	-2.52	4.77	-2.62	-0.34	2.59	2.64	1.12	3.28	2.13	0.28	1.27	3.7	0.32	4.21	1.42	1.45	1.68	-0.54	1.44	-0.05	1.19	-0.83	-0.32	2.55	4.38	-1.37
cAMP_Pathway	4.49	10.44	10.58	12.55	10.26	8.75	8.47	9.22	8.18	8.77	3.97	10.06	6.09	6.1	18.87	4.18	5.62	8.68	9.12	10.13	2.73	10.64	13.6	7.66	0.43	4.86	5.05	4.37	12.99	6.02	0.09	15.25	11.48	8.18	6.06	8.24	14.07	8.98	5.89	10.11	3.76	5.23	5.25	12.42	12.06	7.43	5.02	19.59	8.81
Caspase_Cascade	-13.87	-15.63	-11.08	-15.25	-15.43	-16.19	-8.28	-15.24	-17.1	-14.42	-16.7	-10.3	-17.53	-18.03	-18.9	-9.63	-14.98	-21.37	-16.92	-14.1	-12.3	-18.75	-15.34	-17.11	-2.61	-11.44	-15.51	-14.7	-23.79	-16.66	-13.17	-16.53	-21.27	-16.27	-13.9	-24.1	-12.24	-10.49	-13.01	-16.29	-14.36	-14.19	-5.12	-14.3	-15.63	-14.27	-11.4	-21	-15
CD40_Pathway	-0.82	1.02	3.01	2.41	1.95	0.22	-0.79	0.4	0.28	1.31	1.9	-0.18	-0.58	0.19	2.75	-1.22	0.68	0.67	1.35	-0.43	0.94	2.59	0.9	0.3	-0.72	-0.66	0.31	0.61	1.51	1.68	-0.28	1	2.97	-1.5	-1.11	0.29	-0.02	3.05	-0.11	0.17	1.53	1	0.43	2.05	0.02	1.18	1.27	0.4	0.35
Cellular_Anti-Apoptosis_Pathway	10.81	14.38	4.7	14.61	8.84	13.94	8.82	9.85	11.45	6.21	9.13	11.5	15.42	15.42	14.67	4.79	7.54	9.64	10.16	7.16	8.39	9.31	12.83	12.17	6.67	8.77	9.78	11.37	15.49	10.17	6.75	11.23	11.75	12.74	11.57	12.19	10.21	13.43	5.58	11.43	9.87	13.06	0.63	9.24	9.78	5.83	9.11	19.96	12.43
Chemokine_Pathway	3.3	4.26	6.79	5.32	3.38	0.68	1.76	5.64	5.26	3.69	4.95	5.63	7.62	5.27	6.06	1.73	6.04	5.43	2.48	3.04	3.84	8.54	7.67	2.52	2.66	-4.09	2.52	2.9	1.5	4.46	0.39	5.3	3.63	2.36	5.86	3.9	2.43	7.31	3.27	-0.2	-0.07	0.04	3.5	1.54	4.32	7.05	6.18	6.65	4.15
Chromatin_Pathway	0.14	-0.36	-0.67	0.17	0.02	-0.09	-0.42	-0.24	0.49	0.59	-0.11	1.14	-0.48	0.61	1.05	0.54	-0.59	-0.95	0.92	1.53	-1.1	-0.58	-1.35	-1.33	0.99	-1.5	-0.18	1.06	0.93	0.65	0.27	0.72	0.04	-0.42	0.38	-0.58	0.59	-0.25	0.34	-0.04	-0.96	0.43	-0.06	-0.34	-0.29	1.18	-0.17	0.47	-0.22
Circadian_Pathway	1.06	1.01	0.1	0.97	0.1	1.1	1.11	1.3	0.92	0.37	0.98	0	0.55	-0.72	0.66	1.61	1.46	0.55	-0.05	1.06	1.07	1.08	0.54	0.86	0.51	0	1.91	0.25	0.57	1.39	1.01	-0.34	0.7	0.54	0.52	0.59	-0.42	1.23	1.06	0	1.02	1.33	0.89	0.58	1	1.3	0.21	-0.89	1.06
CREB_Pathway	1	3	0.99	3.19	6.69	2.47	-1.76	3.29	4.11	-0.1	2.95	-0.82	5.31	4.65	12.28	-4.31	2.54	-0.44	5.97	-0.67	-3.78	11.62	5.28	3.44	-11.96	2.65	0.17	0.82	6.38	3.15	-3.6	3.09	1.61	-1.08	2.67	5.28	4.1	3.46	-0.1	2.13	3.94	4.93	-2.48	0.45	5.15	1.87	-1.36	12.55	6.69
Cytokine_Network_Pathway	1.92	0.52	1.37	2.51	2.59	1.79	1.08	1.26	2.19	2.72	4.03	2.15	-0.66	0.49	3.72	2.77	1.02	2.08	0.11	1.24	2.16	1.45	2.39	0.43	0.8	2.65	3.5	0.11	3.14	1.31	1.5	1.21	2.13	0.39	1.16	4.11	2.31	2.23	-2.62	3.88	1	2.59	3.53	3.99	2.04	1.3	3.41	1.51	1.71
DNA-damage-induced_apoptosis_effect	6.49	6.17	7.61	6.57	7.84	5.01	7.75	7.42	6.61	5.27	7.09	5.75	7.3	8.11	5.89	7.45	6.69	6.56	7.53	6.4	5	7.53	5.71	6.79	6.94	8.73	4.52	6.67	7.62	6.68	7.32	6.78	7.8	8.32	7.87	7.68	6.56	6.87	6.93	6.29	6.73	4.34	7.28	5.62	6.08	6.53	6.95	6.05	6.22
DNA-damage-induced_responses_effect	4.09	4.01	5.18	3.84	6.3	3.49	5.47	4.29	4.41	2.87	4.42	3.98	4.98	5.05	4.22	4.76	4.4	4.26	4.8	4.06	3.55	4.49	3.11	4.02	4.41	6.01	2.61	4.87	4.5	3.93	4.42	4.47	5.48	6.39	4.96	4.91	4.21	4.27	4.67	2.96	5.47	3.61	4.23	4.23	4.6	3.37	4.05	3.59	3.38
DNA_Repair_Mechanisms_Pathway	4.6	3.74	2.88	9.15	3.25	5.64	5.1	7.09	6.14	3.6	5.77	0.78	1.96	6.2	7.81	7.39	4.81	4.52	3.87	3.28	9.55	1.37	7.19	7.13	6.06	5.31	5.11	2.48	2.48	10.26	8.75	9.03	5.71	4.78	3.89	6.71	5.19	8.86	9.74	8.04	2.93	0.55	6.63	5.54	2.53	6.63	4.94	10.51	8.25
EGFR_Pathway	6	8.08	5.82	6.66	3.66	6.37	5.4	8.37	10.15	5.61	10.81	5.06	10.46	6.56	10.79	5.96	9.91	4.77	2.81	2.33	5.56	7.98	7.38	5.15	4.89	3.52	6.68	8.69	6.33	6.01	4.29	4.71	11.11	6.41	3.92	10.1	8.9	6.33	4.4	7.73	6.72	7.8	9.57	7.54	7.39	6.62	13.54	7.58	8.69
ErbB_Family_Pathway	4.64	7.2	5.05	5	5.11	4.1	2.85	8.91	6.25	3.18	5.83	3.08	7.03	5.03	7.22	3.66	6.53	3.72	3.38	5.05	5.76	6.76	4.75	5.79	3.01	4.99	5.74	6.63	5.3	6.32	3.15	5.44	7.08	3.98	3.32	6.62	6.26	8.19	4.66	4.53	6.6	3.22	4.42	6.31	4.28	6.87	6.26	5.57	9.34
ERK_Signaling_Pathway	24.89	27.9	30.97	30.57	32.88	31.88	25.5	30.59	30.53	27.41	27.88	34.47	29.4	30.66	40.53	28.89	23.05	32.15	29.53	27.17	18.73	36.29	30.48	33.38	11.81	22.49	17.96	22.49	40.84	23.53	27.87	29.3	26.94	25.24	25.48	31.03	32.03	32.18	20.43	25.46	22.51	35.5	25.68	33.34	27.25	30.66	24.6	41.97	30.6
Erythropoeitin_Pathway	1.97	2.84	2.8	0.21	4.52	1.46	-0.71	0.2	3.49	-0.42	7.49	-5.95	6.5	5.95	-1.28	2.09	4.43	5.68	1.87	1.44	4.03	6.34	5.23	0.56	3	5.86	0.67	7.62	-0.56	4.91	-2.32	-4.02	7.37	-2.52	-0.05	8.09	5.39	2.29	-0.62	3.56	4.61	1.77	5.02	1.6	5.47	2.92	9.02	3.55	0.24
Estrogen_Pathway	18.24	19.88	25.38	21.23	21.47	21.68	13.55	20.52	23.75	15.61	17.06	22.58	23.87	23.81	22.89	20.53	16.14	16.37	23.6	24.1	11.48	26.81	21.73	20.9	10.84	19.71	17.08	18.95	24.91	19.2	19.26	14.9	20.28	19.79	17.58	21.96	23.33	17.89	19.52	24.45	17.91	23.67	18.86	20.24	17.99	15.93	19.26	23.13	20.15
Fas_m_Signaling_Pathway	4.43	3.5	3.81	5.63	4.81	3.76	4.09	4.22	4.81	5.42	2.51	1.83	5.4	3.24	3.11	6.32	2.24	2.47	3.98	5.43	6.7	6.44	5.63	5.72	4.93	2.9	4.49	4.57	3.83	4.51	6.46	3.15	5.1	5.27	3.89	5.49	4.55	3.85	4.74	4.2	4.18	3.47	5.03	4.35	4.24	6.54	4.77	3.06	7.21
Fas_p_Signaling_Pathway	1.93	2.12	1.67	3.42	1.65	1.99	2.37	2.43	1.89	1.96	2.47	2.8	2.46	1.86	2.72	2.58	2.58	1.83	2.8	2.34	2.2	3.09	2.64	1.97	1.35	2.64	1.57	0.98	2.92	2.61	2.41	1.34	3.31	2.56	1.49	2.56	0.28	2.87	1.63	2.65	1.91	3.07	2.08	3	2.39	3.28	3.59	3.09	2.86
FLT3_Signaling_Pathway	2.07	2.78	3.67	-0.95	2.63	2.09	2.51	3.65	1.99	1.48	2.24	2.57	0.13	0.19	1.74	0.81	1.53	1.93	3.77	2.5	1.68	3.67	1.72	2.68	2.8	5.18	2.53	2.89	2.03	3.54	-0.47	3.04	4.07	0.94	2.29	2.14	1.19	3.91	2.51	0.27	2.84	1	0.78	3.05	1.6	2.88	1.61	2.29	2.88
Glucocorticoid_Receptor_Pathway	12.04	9.97	14.22	14.42	10.02	11.34	7.16	7.21	9.4	12.55	17.3	13.17	9.69	12.08	11.76	12.73	6.33	6.95	14.7	18.73	16.64	8.11	13.63	8.47	11.86	7.19	14.04	9.71	13.82	17.1	12.95	8.85	9.67	7.54	10.65	9.1	13.26	11.12	5.49	10.41	5.93	13.5	16.11	9.55	12.84	10.26	13.92	10.68	15.14
GPCR_Pathway	8.87	8.78	13.26	9.97	10.87	10.84	1.89	13.34	14.21	4.17	9.8	4.23	9.74	9.68	11.86	2.97	10.41	11.28	16.45	10.36	-0.87	19.96	10.45	14.14	-3.35	7.24	4.29	5.76	9.9	8.13	1.17	5.52	14.27	8.39	4.92	11.55	13.21	11.15	4.71	7.21	9.03	7.94	1.47	5.16	1.71	3.31	8.56	17.99	12.22
Growth_Hormone_Pathway	0.68	2.86	0.75	0.24	2.73	0.73	-0.04	0.84	2.7	-1.12	2.97	-0.24	1.22	2.43	0.65	-0.15	-0.02	1.41	0.27	-1.32	-1.52	3.38	5.09	0.13	-0.64	1.8	0.21	1.64	3.08	0.66	-1.79	3.19	3.43	2.03	-1.05	2.64	2.57	0.68	-1.3	-0.19	-1.23	1.33	-1.77	0.72	2.02	-0.69	1.45	0.68	2.23
GSK3_Pathway	12.32	11.42	14.62	17.95	17.38	17.59	14.05	18.91	20.96	13.84	15.96	11.87	15.96	19.71	16.96	12.52	9.69	14.52	12.46	17.15	10.5	15.53	17.14	18.52	7.77	13.29	7.68	12.2	16.12	12.06	11.53	14.31	19.15	14.83	11.82	21.31	19.26	17.71	13.34	18.36	12.71	18.13	11.69	20.14	9.65	9.85	14.3	19.55	13.46
Hedgehog _Pathway	4.8	4.61	2.8	3.88	5.37	5.85	5.01	4.66	5	5.81	4.88	3.75	4.36	4.78	6.12	4.05	4.99	5.9	2.71	3.35	5.16	6.42	8.23	6.28	6.22	4.57	5.23	4.95	4.5	3.85	6.12	7.1	6.37	5.42	4.96	8.01	6.19	5.82	5.68	4.94	6.5	6.64	5.22	3.96	5.34	4.69	4.07	6.12	5.05
HGF_Pathway	6.63	9.59	5.2	8.42	10.75	9.6	7.05	9.16	11.56	7.94	7.47	6.26	9.37	8.61	10.25	6.54	10.86	9.26	6.05	7.73	6.43	9.59	5.44	9.25	7.81	8.89	4.16	4.98	8.52	8.76	4.46	4.19	11.57	8.14	4.44	9.44	10.2	8.34	7.82	7.66	7.05	6.92	8.84	9.27	6.19	7.71	11.67	6.96	10.99
HIF1Alpha_Pathway	3.93	6.16	4.71	5.71	6.87	6.47	2.65	6.81	2.53	4.35	9.2	6.69	7.85	6.52	8.77	3.67	1.84	6.77	6.54	5.02	5.48	10.03	5.48	7.02	4.77	4.7	3.97	7.85	7.32	8.41	6.92	8.18	5.39	7.78	3.72	7.39	6.65	4.87	6.24	6.16	7.04	6.38	4.24	5.03	5.71	5.94	5.4	7.05	5.27
IGF1R_Signaling_Pathway	-9.64	-4.04	-6.67	-9.39	-2.3	-10.73	-8.1	-8.54	-8.73	-5.18	-3.67	-7.21	-7.91	-8.61	-5.8	-7.16	-6.08	-11.76	-4.52	-9.16	-7.95	-4.46	-6.55	-8.4	-8.56	-7.08	-9.33	-6.8	-10.74	-7.66	-13.24	-7.86	-9.21	-8.56	-8.6	-8.26	-6.55	-6.83	-7.8	-7.55	-3.91	-8.07	-9.14	-4.36	-4.44	-3.11	-3.56	-5.74	-4.88
IL_10_Pathway	0.91	2.13	3.45	3.02	3.3	1.36	3.22	2.72	2.61	2.64	3.44	1.14	3.34	1.98	4.71	1.94	2.73	2.38	5.16	1.14	2.5	4.8	5.37	0.96	3.1	2.67	2.75	3.06	3.05	2.44	0.09	1.25	5.1	-0.18	-0.82	2.33	3.2	2.19	0.09	1.49	3.38	3.37	4.21	2.24	1.19	0.89	3.5	4.04	3.96
IL_2_Pathway	11.63	12.3	17.72	18.87	20.65	15.33	15.67	18.03	18.87	14.89	18.35	14.79	15.85	16.68	13.82	10.38	15.59	9.55	18.46	7.93	10.64	19.62	21.21	11.18	20.14	11.88	15.24	17.55	15.31	16.84	12.52	14.54	18.07	11.99	10.31	17.93	19.16	10.1	14.9	13.45	15.29	13.9	16.96	16.04	11.03	17.98	20.8	17.19	13.69
IL_6_Pathway	8.24	8.92	13.19	12.4	12.91	13.56	10.19	8.42	12.53	9.23	11.77	13.12	9.25	12.77	12.96	9.03	7.93	11.52	13.71	6.8	13.61	6.57	13.76	11.67	5.64	11.61	14.16	5.78	15.7	9.53	7.23	9.24	10.62	9.5	6.47	12.47	13.14	11.87	5.72	2.15	7.77	11.44	6.6	13.87	9.1	11.27	5.8	11.74	12.32
ILK_Pathway	31.04	32.44	35.11	39.93	36.83	37.31	34.4	38.98	45.9	38.99	41.15	35.09	32.8	42.96	43.4	34.91	29.3	42.88	34.04	30.11	31.87	39.91	35.84	38.54	30	27.83	28.4	32.04	36.51	28.73	37.89	32.6	34.73	32.23	29.65	31.79	40.82	34.49	36.48	33.94	26.31	41.19	31.62	41.02	26.37	35.01	27.7	39.43	31.73
Integrin_SIgnaling_Pathway	15.17	15.88	15.06	12.15	14.76	15.18	13.37	17.38	18.95	17.06	15.4	11.16	15.13	15.62	21.61	13.83	19.03	21.54	13.57	14.82	10.66	20.65	10.1	17.17	17.39	7.35	10.76	16.2	16.5	7.47	16.13	14.51	20.12	11.63	11.48	15.64	15.88	8.47	16.82	13.77	18.58	14.9	15.85	14.52	11.16	18.76	17.92	19.4	14.93
Interferon_Pathway	5.59	4.9	4.79	5.78	4.62	3.64	2.77	5.27	8.23	5.1	9.04	3.74	5.12	4.47	4.07	4.48	7.85	6.74	5.2	4.46	4.11	9.09	7.98	6.34	5.51	5.75	5.42	7.93	4.98	5.5	2.18	3.67	9.14	3.47	4.94	7.69	4.29	4.06	5.74	5.43	9.84	5.77	3.17	8.55	3.82	3.2	7.83	4.52	3.75
IP3_Pathway	-6.88	-2.56	-3.25	-8.73	-0.3	-6.48	-5.07	-3.06	-6.57	-3.86	-6.99	-8.73	-5.32	-7.75	-0.45	-5.14	-2.17	-4.5	-1.78	-10.1	-5.66	3.41	-4.44	-4.15	-10.02	-6.68	-9.04	-3.3	-7.9	-7.63	-10.7	-2.97	-5.44	-9.47	-7.38	-7.36	-6.82	-3.01	-7.42	-9.85	-0.38	-4.25	-6.73	-5.3	0.89	-6.85	-4.35	-5.17	-2.14
JAK_mStat_Pathway	0.83	1.93	1.98	2.52	1.46	1.51	1.95	1.72	1.98	1.88	1.82	2.91	1.69	1.3	1.5	1.43	1.73	1.75	2.01	1.76	1.05	0.97	2.58	2.05	2.39	1.79	1.43	1.59	1.32	2.58	0.78	2.03	2.75	0.46	1.78	2.15	1.44	1.56	1.7	2.17	2.24	1.92	1.93	0.86	2.81	1.82	1.82	2	1.02
JNK_Pathway	21.99	23.1	28.42	29.62	26.21	29.88	25.64	25.78	26.42	24.54	26.13	28	26.8	31.23	28.96	21.37	21.44	27.96	28.54	32.36	22.36	29.06	29.55	28.11	17.06	24.3	22.87	15.71	29.82	26.28	25.55	20.27	23.34	25.3	19.42	25.74	33.18	27.41	23.1	25.57	21.22	28.29	21.21	28.31	23.17	20.41	25.38	31.53	30.01
Mab_targets	4.01	2.25	5.96	4.81	7.51	4.12	4.68	4	3.72	6.22	3.62	4.84	4.08	4.88	3.85	5.28	4.34	4.62	2.69	4.6	5.2	5.34	4.76	4.59	4.59	4.18	6.48	4.42	5.06	3.09	5.41	4.01	2.46	5.91	4.59	5.29	4.1	4.35	6.11	5.26	3.37	5.78	4.89	3.63	2.51	2.66	6.63	4.87	3.28
MAPK_Family_Pathway	15.92	14.98	12.52	14.85	14.55	11.78	8.94	11.07	12.33	16.17	20.24	13.8	14.74	12.09	11.05	12.76	17.62	20.45	20.5	17.81	20.84	20.41	13.85	18.63	7.04	15.2	13.69	12.31	24.06	20.71	11.83	10.12	17.94	10.28	11.24	18.4	20.93	18.13	6.11	11.23	11.88	22.36	16.82	17.01	13.72	8.51	17.11	19.61	16.87
MAPK_Signaling _Pathway	28.25	32.5	36.29	30.92	36.4	35.06	30.11	35.76	37.82	32.81	33.58	29.96	30.74	39.16	39.24	29.98	29.23	37.69	32.14	31.75	25.63	43.89	32.42	37.17	23.49	27.38	27.68	26.22	34.5	28.79	32.39	27.32	38.01	29.83	27.95	32.41	36.41	29.73	33.67	32.92	28.57	37.31	24.73	40.86	25.04	31.7	35.23	41.91	31.11
Mismatch_repair_effect	1.42	1.9	1.8	0.72	3.21	2.03	1.62	2.53	1.87	2.32	0.64	1.93	1.89	0.98	2.09	3.03	1.26	1.55	0.98	1.05	2.95	1.35	2.03	1.26	1.45	1.51	1.55	2.43	1	1.73	0.65	0.66	1.42	2.34	1.3	2.14	1.72	1.12	2.41	2.58	2.28	0.49	1.94	1.51	1.56	2.73	2.23	1.88	2.7
Mismatch_Repair_Pathway	3.34	3.06	4.01	2.83	5.77	3.48	4.26	5.25	4.46	5	2.71	3.89	3.45	3.13	4.51	4.99	4.02	3.71	4.66	3.72	6.82	4.13	4.03	3.2	4.57	3.73	3.25	4.11	3.3	3.87	3.45	3.94	2.58	4.36	3.9	5.35	5.37	3.9	4.31	4.9	4.02	2.13	4.1	2.98	4.5	4.8	5.28	3.71	5.75
Mitochondrial_Apopotosis_m_Pathway	-11.29	-15.46	-7.37	-12.75	-11.21	-13.43	-13.51	-11.75	-11.3	-12.19	-11.84	-10.31	-16.06	-11.89	-14.01	-5.63	-7.99	-16.62	-10.57	-6.24	-14.18	-10.32	-16.93	-12.85	-1.39	-12.61	-8.45	-10.21	-18	-12.07	-8.72	-11.02	-10.02	-12.31	-9.4	-13.7	-18.17	-15.81	-9.27	-9.42	-12.83	-13.51	-5.84	-9.11	-8.96	-4.95	-15.26	-19.16	-15.1
mTOR_Pathway	16.11	16.72	18.62	13.09	20.34	18.57	15.2	21.02	21.44	12.76	18.32	14.14	23.02	17.92	17.49	13.34	15.71	18.74	16.95	17.17	12.49	20.53	17.43	20.05	10.66	17.93	14.51	16.7	19.33	16.88	15.83	17.17	22.3	17.38	19.43	23.77	23.28	20.64	17.2	18.15	19.66	16.52	11.14	19.92	15.11	15.36	17.87	22.19	24.2
NGF_m_Pathway	1.77	2.23	1.97	2.83	1.8	1.28	2.02	1.13	3.07	1.75	1.48	1.25	1.5	0.61	1.56	2.13	1.89	0.53	2.07	3.34	0.92	2.74	1.87	2.08	1.68	1.08	1.26	3.46	2.55	2.8	2.45	1.37	2.31	2.12	2.7	2.3	1.88	3.12	2.27	1.47	1.52	2.42	2.46	2.51	2.56	3.06	1.72	1.14	0.43
NGF_p_Pathway	3.98	6.04	6.76	4.41	4.74	5.41	3.42	5.32	6.09	6.27	2.15	3.47	7.04	3.77	5.09	4.15	4.16	1.56	4.48	3.99	4.55	6.03	5.16	5.47	4.17	2.86	4.93	5.78	5.15	3.34	2.58	3.27	10.15	5.27	1.67	6.43	6.61	7.49	4.51	2.13	6.8	4.1	5.67	4.98	3.71	5.9	8.4	4.81	6.42
NHEJ_mechanisms_of_DSBs_repair_effect	0.58	0.65	0.85	2.43	-0.26	0.59	1.57	2.55	2.28	-1.14	2.14	-0.12	-0.22	3.65	1.4	0.33	0.16	1.7	0.06	2.6	2.05	0.98	0.8	0.69	1.39	2.32	2.03	1.71	0.41	1.77	3.36	3.02	1.92	1.51	0.41	1.15	0.84	2.61	1.65	0.94	-2.56	-0.58	2.38	0.98	1.68	2.46	1.12	3.46	1.31
Notch_Pathway	-1.16	0.25	0.73	0.08	-0.98	2.85	0.77	-0.42	-1.3	2.81	0.41	-0.2	-2.33	0.08	-2.11	0.17	-0.5	2.32	-0.92	-1.31	-0.79	-0.86	-1.15	-1.3	0.25	-0.93	-0.7	-1.17	0.63	2.19	-0.44	-3.03	-1.78	0.03	-0.63	-0.42	1.72	-0.24	0.36	-0.13	-2.44	-0.3	-0.35	1	0.54	-1.14	0.26	1.78	-0.12
Nucleotide_excision_repair_effect	3.69	3.14	3.32	3.62	6.1	3.98	4.5	3.53	4.14	5.07	2.33	4.75	3.58	1.84	4.48	5.64	2.54	2.83	3.56	3.66	4.54	3.53	3.81	4.05	4.66	3.65	3.59	3.61	2.89	3.7	4.31	4.08	3.27	3.57	2.94	5.17	3.45	4.9	3.97	4.23	3.84	2.51	4.69	3.75	4.26	3.91	3.88	4.78	4.22
p38_m_Signaling_Pathway	20.96	24.82	28.27	26.12	28.78	27.52	23.18	23	22.17	21.08	24.99	26.12	27.13	25.05	28.25	21.57	18.34	24.33	24.89	26.22	23.58	27.04	28.86	29.08	10.28	22.99	22.29	18.59	30.71	23.63	22.08	21.41	22.29	24.96	25.76	28.73	28.93	28.7	15.32	22.36	22.19	27.38	15.34	31.71	23.27	20.58	21.01	34.09	28.18
p38_p_Signaling_Pathway	22.18	26.16	30.09	27.32	30.6	28.67	23.6	24.27	23	22.31	26.06	27.31	27.13	26.17	30.82	23.4	20.28	26.67	24.89	26.22	25.22	28.93	28.86	30.32	10.71	24.12	22.29	19.04	32.89	25.2	23.69	22.97	24.06	26	25.76	30.95	30.29	30.47	15.32	23.89	22.19	29.29	17.45	32.85	24.82	21.19	22.73	35.18	30.53
p53_Signaling_m_Pathway	0.19	-0.63	0.11	-0.44	4.07	-1.02	2.43	2.09	0.77	0.57	3.72	0.94	-0.51	0.16	1.03	0.12	-0.45	1.75	2.83	1.53	-3.2	0.6	0.06	0.07	1.23	2.79	-1.56	-2.84	3.67	1.18	2.11	0.5	-1.46	5.45	0.42	3.03	1.22	-0.99	0.99	-0.27	2.24	-1.63	-2.09	-0.6	-2.1	0.79	-0.55	-0.4	-2.33
PAK_Pathway	15.54	16.76	16.09	23.11	18.34	16.93	14.27	16.28	14.9	17.05	19.38	17.74	19.19	19.99	25	13.03	14.6	23.21	20.92	14.69	18.03	16.95	20.69	23.1	5.79	14.7	17.8	11.34	27.18	16.21	15.14	18.22	16.11	15.02	18.31	25.17	20.5	23.33	12.1	17.09	12.93	20.36	14.63	17.83	16.18	16.12	13.56	25.3	22.76
PPAR_Pathway	2.68	3.78	-0.37	6.19	2.28	3.41	0.14	3.04	4.03	1.13	3.29	1.11	2.02	4.57	5.11	-2.73	1.39	2.54	6.91	5.23	-0.79	3.86	3.42	4	-3.18	1.46	1.12	0.48	6.14	0.87	1.9	2.53	3.99	0.19	3.4	3.71	2.38	0.14	0.16	4.34	0.67	4.62	-1.93	0.22	-0.18	0.09	-1.57	5.99	3.86
PTEN_Pathway	-1.92	-3.69	-2.5	-0.39	-2.74	-3.5	-0.81	-1.81	-5.11	-1.45	-1.46	-1.07	-4.03	-0.94	-3.03	-1.89	-4.72	-2.94	-2.05	-0.06	-2.01	-3.71	-3.9	-3.05	-1.56	-2.07	-2.14	-2.88	-5.44	-3.19	-0.18	-0.59	-4.8	-3.72	-0.52	-4.15	-6.02	-5.07	-2.85	-1.44	-2.56	-1.04	-3.55	-4.1	-3.2	-3.4	-5.12	-2.65	-4.63
RANK_Signaling_in_Osteoclast_Pathway	2.73	4.87	7.52	4.76	5.22	2.06	3.75	5.52	4.09	4.96	4.62	3.44	2.69	1.61	6.15	3.09	4.28	5.6	4.22	5.97	3.22	6.97	5.64	4.02	2.37	5.38	2.78	3.68	7.28	6.44	3.75	5.02	7.78	3.27	1.96	2.43	3.64	6.11	4.35	3.39	6.56	4.28	3.59	6.89	3.92	5.12	4.71	5.37	5.71
RAS_Pathway	8.53	9.86	17.12	13.67	13.93	12.24	12.69	13.68	18.2	12.42	10.36	11.77	13.18	14.84	17.09	11	13.56	15.67	11.39	11.54	4.44	23.61	18.32	11.9	6.77	7.58	5.25	7.47	14.84	11.94	8.32	7.39	14.34	13.34	12	8.6	16.55	9.74	6.07	14.07	4.99	14.69	10.26	18.69	11.39	10.3	14.13	18.2	10.54
Regulation_of_telomere_length_and_cellular_immortalization_effect	1.97	3.57	2.21	1.66	3.58	1.66	1.24	3.34	4.2	1.73	3.22	2.14	2.33	3.32	3.7	-0.17	2.33	2.72	3.02	2.08	-0.74	1.44	4.31	4.5	2.97	3.42	2.59	0.16	3.22	3.75	2.13	3.51	4.46	1.06	2.35	1.8	2.98	3.86	2.59	4.22	3.16	0.63	3.62	2.94	0.19	1.35	4.16	3.83	1.54
RNA_Polymerase_II_Complex_Pathway	5.46	5.68	8.41	7.83	6.6	7.37	7.65	6.07	6.38	6.45	5.12	5.34	6.23	7.19	7.48	6.74	7.6	3.84	8.1	6.25	4.73	6.07	9.99	3.51	7.45	5.68	8.2	8.35	5.81	7.07	6.36	3.77	6.26	8.12	7.61	6.8	6.32	5.2	7.27	9.89	4.93	6.85	7.91	6.42	9.01	5.17	6.54	5.63	5.71
Sister_chromatid_cohesion_effect	2.9	6.13	4.09	3.13	3.33	2.61	3.44	2.45	0.89	3.1	1.5	2.22	3.31	0.72	2.32	6.37	1.73	2.32	3.98	2.13	3.63	0.46	3.64	2.73	3.43	4.39	3.86	3.95	3.6	2.2	2.15	1.49	0.36	2.08	1.06	3.73	1.47	3.79	4.37	1.32	2.48	-1.25	4.01	1.84	3.72	3.72	2.3	3.08	5.01
SMAD_m_Pathway	5.02	6.03	5.89	9.98	3.6	4.24	5.79	7.23	9.27	3.86	7.91	0.66	4.33	8.15	5.89	7.97	1.05	6.54	7.08	5.16	8.68	3.73	7.01	4.71	6.98	4.03	4.82	2.24	3.58	8.79	6.57	7.62	6.18	2.76	3.94	5.19	3.97	8.18	3.45	5.43	8.07	1.12	5.02	8.21	1.53	5.3	6.52	6.5	9.98
SMAD_p_Pathway	5.02	6.03	5.89	9.98	3.6	4.24	5.79	7.23	9.27	3.86	7.91	0.66	4.33	8.15	5.89	7.97	1.05	6.54	7.08	5.16	8.68	3.73	7.01	4.71	6.98	4.03	4.82	2.24	3.58	8.79	6.57	7.62	6.18	2.76	3.94	5.19	3.97	8.18	3.45	5.43	8.07	1.12	5.02	8.21	1.53	5.3	6.52	6.5	9.98
Spindle_assembly_and_chromosome_separation_effect	1.61	-1.04	-0.26	2.09	1.17	4.9	-1.9	8.51	3.32	3.02	1.86	8.51	0.1	-0.57	1.82	1.41	0.03	1.31	1.47	5.88	2.53	2.19	3.3	2.09	3.27	1.95	0.48	-2.88	2.85	0.4	2.31	0.34	1.68	4.48	2.24	1.02	1.14	0.15	1.49	4.51	0.52	5.29	-1.37	1.55	2.03	1.79	0.63	5.93	1.15
Start_of_DNA_replication_in_early_S_phase_effect	8.29	9.53	9.31	9.75	9.88	7.7	9.47	9.52	10.16	10.22	9.19	8.54	8.26	9.21	8.37	8.89	7.64	7.82	6.81	7.47	10.58	8.96	8.86	8.8	10.85	6.45	11.4	8.48	9.01	13.13	10.18	9.71	8.45	8.22	5.98	9.04	11.08	7.83	7.63	8.33	7.78	7.67	9.03	7.32	8.89	11.52	9.58	12.3	8.51
STAT3_Pathway	2.58	4.94	8.11	4.55	8.92	7.43	4.11	0.78	2.38	4.97	6.63	4.7	4.06	4.11	4.08	4.35	0.71	4.74	8.31	4.15	9.87	1.22	7	2.51	-2.12	5.09	5.67	1.63	5.85	5.42	2.07	-1.21	1.89	4.32	5.32	3.52	6.89	6.04	-2.31	-0.52	0.77	4.11	2.11	4.42	3.41	2.76	3.6	10.35	5.57
TGF_beta_Pathway	1.44	1.84	1.13	1.96	1.72	2.82	1.08	1.74	2.67	2.47	0.08	1.6	1.15	1.61	0.47	2.57	2.01	2.05	1.76	1.07	2.21	3.01	0.79	0.58	0.82	2.14	0.84	0.98	0.32	2.98	1.53	1.61	1.93	1.52	2.29	1.07	2.92	1.64	1.72	1.87	0.69	1.29	1.19	2.38	1.64	0.67	2.19	1.66	1.67
TNF_m_Pathway	0.6	0.41	0	1.32	0	1.73	1.37	0.72	0	1.23	0.42	1.64	1.11	0.69	0	0.85	1.1	0	0.58	0.47	0.57	0.7	0.44	1.04	0.74	0.58	0	0.61	1.18	1.41	0.42	0	0.48	0	0	0	0.68	1.11	0.72	0.76	1.79	1.35	0.85	0.5	0.97	2.25	0	0.84	0
TNF_p_Pathway	-0.07	0.72	0.72	1.55	0.78	1.56	-0.44	-0.48	2.11	1.5	2.91	0.75	0.07	2.41	1.9	0.79	0.58	0.07	1.68	0.53	1.11	1.72	-0.42	-0.25	0.58	1.84	-0.9	0.9	0.23	0.48	-0.35	0.65	-0.54	0.52	-0.3	0.35	-0.6	-0.21	-0.4	0.31	0.83	0.16	0.36	1.58	-0.13	0.4	0.74	0.13	-0.46
TRAF_m_Pathway	2.08	2.04	1.7	1.14	2.43	3.35	2.17	1.98	2.69	2.76	1.6	2.54	1.94	2.14	1.68	1.44	2.92	0.91	1.45	1.47	2.37	1.33	1.21	2.77	1.91	2.85	-0.09	2.22	2.54	3.28	0.53	1.38	0.73	1.21	1.09	1.38	1.97	1.73	2.31	2.06	3.62	1.96	1.99	1.58	1.21	1.96	0.94	1.67	1.75
TRAF_p_Pathway	4.84	7.37	6.71	9.21	4.56	4.34	5.06	3.55	6.3	5.2	10.07	6.52	2.07	3.94	8.18	4.08	6.67	7.79	7.68	6.16	6.64	8.34	5.79	5.05	3.72	6.73	4.89	5.52	7.45	7.83	8.02	5.71	6.25	4.37	3.47	6.48	5.35	7.9	5.48	7.59	7.04	6.68	6.65	5.74	5.36	7.43	6.24	6.13	5.88
Transcription_of_mRNA_Pathway	5.11	4.93	7.1	6.69	6.04	6.97	5.09	5.28	7.23	5.19	5.01	5.8	5.01	7.5	7.5	6.37	6.93	3.58	7.17	5.71	4.7	6.12	8.72	3.4	6.56	4.01	7.04	7.2	4.47	7.09	6.49	3.48	5.7	6.56	6.07	6.06	5.75	4.56	6.46	8.6	4.05	6.87	6.27	5.73	7.48	4.65	6.17	5.31	5.59
Transition_and_termination_of_DNA_replication_effect	3.75	3.03	2.08	2.14	7.64	4.88	4.35	3.53	4.27	5.26	3.33	4.83	2.48	0.74	2.75	5.28	1.72	4.72	4.88	4.06	5.62	3.32	3.47	5.71	4.34	2.7	6.1	4.01	4.73	4.63	4.09	1.93	2.04	3.9	2.11	5.56	6.57	2.36	4.7	4.29	6.28	1.28	4.68	2.55	6.46	4.6	6.47	6.01	7.14
Ubiquitin_Proteasome_Pathway	5.91	5.98	2.08	5.87	6.68	6.33	6.9	4.94	4.3	6.5	7.34	7.62	10.31	8.6	5.59	5.73	4.19	7.83	8.88	6.57	4.86	10.35	5.23	6.5	3.81	8.03	5.29	7.96	7.76	4.32	6.61	5.88	5.62	9.72	4.28	4.96	8.26	5.38	6.61	9.38	8.08	6.67	9.12	6.11	6.34	7.23	7.83	6.09	7.98
VEGF_Pathway	3.65	5.5	4.33	2.61	2.17	3.94	2.87	3.82	4.86	2.32	4.97	2.8	5.59	3.37	4.61	1.75	6.66	3.58	3.04	2.77	4.75	5.7	4.26	3.97	1.97	3.98	3.02	4.77	3.35	5.4	0.34	4.03	7.04	1.74	3.17	5.1	3.13	4.52	3.13	3.05	3.77	2.28	2.34	5.27	3.02	6.08	6.15	5.11	6.09
Wnt_Pathway	17.09	22.58	23.61	22.53	19	19.39	20.75	19.5	17.89	17.3	22.19	14.68	13.56	19.15	19.26	19.96	16.71	18.03	16.68	15.75	18.86	26.79	25.86	15.57	13.58	17.01	17.45	24.82	22.93	13.81	17.65	25.33	19.2	18.05	15.53	20.07	17.06	13.72	18.23	22.04	15.73	23.63	18.07	27.65	21.56	19.29	15.54	18.24	19.68
[truncated: 51 more columns]
